# Supplementary material for: Ammonium Ion Enhanced V2O5-WO3/TiO2 Catalysts for Selective Catalytic Reduction with Ammonia
Source: Nanomaterials (Basel). 2021 Oct 12;11(10):2677. doi: 10.3390/nano11102677 (PMC8540173; doi:10.3390/nano11102677)
Supplement: Supplementary file 1 [file nanomaterials-11-02677-s001.zip]

Archive with 1 entries (1 files):
- nanomaterials-1382125-supplementary.pdf
